# Supplementary material for: The Role of Abnormal Placentation in Congenital Heart Disease; Cause, Correlate, or Consequence?
Source: Front Physiol. 2018 Aug 7;9:1045. doi: 10.3389/fphys.2018.01045 (PMC6091057; doi:10.3389/fphys.2018.01045)
Supplement: Supplementary file 1 [file Table_1.XLSX]

## Sheet: c2-GO_z-score_elite
Ontology-ID	Ontology Name	FisherExactP	gene symbols
GO:0044455	mitochondrial membrane part	2.79e-09	ATP5C1|ATP5EP2|MT-ATP6|MT-ATP8|MT-CYB|MT-ND1|MT-ND2|MT-ND3|MT-ND4|MT-ND4L|MT-ND5|MT-ND6|SAMM50|SOX10
GO:0006120	mitochondrial electron transport, NADH to ubiquinone	1.47e-06	MT-ND1|MT-ND2|MT-ND3|MT-ND4|MT-ND4L|MT-ND5|MT-ND6
GO:0003954	NADH dehydrogenase activity	1.66e-06	MT-ND1|MT-ND2|MT-ND3|MT-ND4|MT-ND4L|MT-ND5|MT-ND6
GO:0030964	NADH dehydrogenase complex	1.88e-06	MT-ND1|MT-ND2|MT-ND3|MT-ND4|MT-ND4L|MT-ND5|MT-ND6
GO:0042773	ATP synthesis coupled electron transport	3.15e-06	MT-ND2|MT-ND4|MT-ND4L|MT-ND5
GO:0005539	glycosaminoglycan binding	4.68e-06	ABI3BP|ABP1|AGRN|CECR1|DCN|FGF7|FN1|PCSK6|PRG2|PTN|SERPINE2
GO:0005743	mitochondrial inner membrane	2.26e-05	ATP5C1|MT-ATP6|MT-ATP8|MT-CO1|MT-CO3|MT-CYB|MT-ND1|MT-ND2|MT-ND3|MT-ND4|MT-ND4L|MT-ND5|MT-ND6|SAMM50
GO:0015986	ATP synthesis coupled proton transport	7.68e-05	ATP5C1|ATP5EP2|MT-ATP6|MT-ATP8
GO:0048711	positive regulation of astrocyte differentiation	8.14e-05	IL6ST|PRPF19|SERPINE2
GO:0045214	sarcomere organization	9.14e-05	ACTG1|NEURL2|PRKAR1A|TPM1
GO:0005775	vacuolar lumen	0.000207842	AGRN|DAPK2|DCN|GALC|HEXB|LUM
GO:0046933	hydrogen ion transporting ATP synthase activity, rotational mechanism	0.000269009	ATP5C1|ATP5EP2|ATP6AP1
GO:0034329	cell junction assembly	0.000840453	ACTG1|CDH12|CDH18|ECT2|FN1|GJA1|PRKCI
GO:0046961	proton-transporting ATPase activity, rotational mechanism	0.00101782	ATP5C1|ATP5EP2|ATP6AP1
GO:0042060	wound healing	0.00115998	CHURC1-FNTB|COL3A1|DCN|FN1|TPM1
GO:0033178	proton-transporting two-sector ATPase complex, catalytic domain	0.00117867	ATP5C1|ATP5EP2|ATP6AP1
GO:0007507	heart development	0.00127832	BBS7|CALCRL|CITED2|COL3A1|GJA1|PLCE1|PRKAR1A|SEMA3C
GO:0042611	MHC protein complex	0.00167711	HLA-A|HLA-DQA1|HLA-DRA|HLA-DRB1|HLA-DRB5|HLA-G
GO:0019098	reproductive behavior	0.00175421	HEXB|NPAS3|SERPINE2
GO:0009888	tissue development	0.00182539	CITED2|COL3A1|DCN|FGF7|FOXF2|GJA1|HTN3|IKZF1|LUM|PTN|SEMA3C|SERPINE2|TCF7L1|TCF7L2|ZDHHC21
GO:0001947	heart looping	0.00186896	BBS7|CITED2|GJA1|SETDB2
GO:0019222	regulation of metabolic process	0.0019428	AGPAT1|AGRN|BRDT|BSCL2|CALCRL|CCDC88A|CHAF1B|CHURC1-FNTB|CITED2|DAPK2|DIO2|DPPA4|ECT2|EGLN3|EXTL3|FGF23|FGF7|FN1|FOSB|FOXF2|GJA1|GMFB|HEXB|HMGCR|HSPH1|IKZF1|IL6ST|IL7|ITM2B|KLF5|LRRFIP1|LUM|MAP4K5|MLH1|NAIP|NPAS3|OAZ1|PADI4|PBX1|PBX2|PCGF6|PIGA|PLAC8|PLCE1|PNPT1|PRDM6|PRKAR1A|PRKCI|PRPF19|RBPMS|SERPINE2|SETDB2|SHOX|SHQ1|SNX1|SOX10|SPINK9|SPP2|ST18|SUDS3|TBC1D30|TBC1D8B|TCF7L1|TCF7L2|TFEC|TMF1|TNF…
GO:0045216	cell-cell junction organization	0.00224643	ACTG1|CDH12|CDH18|ECT2|GJA1|PRKCI
GO:0050870	positive regulation of T cell activation	0.00253226	HLA-DRA|HLA-DRB1|HLA-DRB5|HLA-G|HSPH1|IKZF1|IL6ST|IL7
GO:0007368	determination of left/right symmetry	0.00297445	BBS7|CITED2|NME7|PCSK6
GO:0090257	regulation of muscle system process	0.0031209	CACNA1D|CALCRL|GJA1|IL6ST|PLCE1|TPM1
GO:0048641	regulation of skeletal muscle tissue development	0.00316209	AGRN|HMGCR|TCF7L2|ZFHX3
GO:0061178	regulation of insulin secretion involved in cellular response to glucose stimulus	0.00336586	HLA-DRB1|HMGCR|TCF7L2
GO:0018149	peptide cross-linking	0.00336586	COL3A1|DCN|FN1
GO:0006027	glycosaminoglycan catabolic process	0.00377314	AGRN|DCN|HEXB|LUM
GO:0044432	endoplasmic reticulum part	0.00420797	AGPAT1|BCAP29|BSCL2|CERCAM|COL16A1|COL3A1|CYP4B1|EXTL3|GJA1|HLA-DRA|HLA-DRB1|HLA-DRB5|HLA-G|HMGCR|MX1|PIGA|PLOD2|PTPLB|RIC3|TMX3|ZMPSTE24
GO:0005581	collagen	0.00443939	COL16A1|COL3A1|DCN|LUM|PLOD2
GO:0009798	axis specification	0.00496124	CITED2|PCSK6|SETDB2|TCF7L1
GO:0005518	collagen binding	0.00522566	ABI3BP|DCN|FN1|LUM
GO:0005615	extracellular space	0.00578942	ABI3BP|ABP1|CECR1|CFHR1|COL3A1|DCN|FGF23|FN1|IL6ST|IL7|ITM2B|LUM|PCSK6|PTN|SEMA3C|SERPINE2|TAC3|TNFSF10
GO:0044273	sulfur compound catabolic process	0.0061171	DCN|HEXB|LUM
GO:0048771	tissue remodeling	0.00637748	EFNA2|GJA1|SEMA3C|SPP2
GO:0048538	thymus development	0.00659267	CITED2|IKZF1|PBX1
GO:0005796	Golgi lumen	0.00768647	AGRN|DCN|LUM|PCSK6
GO:0043065	positive regulation of apoptosis	0.00823565	CASP4|CIDEB|DAPK2|ECT2|HMGCR|ITM2B|MLH1|MX1|PRKCI|SHQ1|SUDS3|TCF7L2|TNFSF10
GO:0008083	growth factor activity	0.00857414	CECR1|FGF23|FGF7|GMFB|IL7|PTN
GO:0048863	stem cell differentiation	0.00871129	GPM6A|SOX10|TCF7L1
GO:0006928	cellular component movement	0.00943866	ACTG1|CCDC88A|CERCAM|EGR3|FN1|GJA1|GPM6A|HEXB|JAM2|NME7|PIK3R2|PRKCI|SEMA3C|SOX10|TMF1|TPM1
GO:0048732	gland development	0.00971036	CITED2|IKZF1|PBX1|TCF7L2|ZDHHC21
GO:0016810	hydrolase activity, acting on carbon-nitrogen (but not peptide) bonds	0.00971036	ASPG|CECR1|GALC|PADI4|SUDS3
GO:0007422	peripheral nervous system development	0.010533	CITED2|EGR3|SOX10
GO:0006200	ATP catabolic process	0.0131218	ATP5C1|MLH1|MT-ATP6|MT-ATP8
GO:0007173	epidermal growth factor receptor signaling pathway	0.0144378	FGF23|FGF7|PIK3R2|PLCE1|PRKAR1A|REPS2
GO:0015980	energy derivation by oxidation of organic compounds	0.0151125	AGPAT1|CACNA1D|IL6ST|MT-CO1|MT-CO3|PRKAR1A
GO:0043062	extracellular structure organization	0.0153962	ABI3BP|AGRN|COL16A1|COL3A1|FN1|FOXF2|GPM6A|LUM|PLOD2
GO:0043292	contractile fiber	0.016399	ACTG1|GJA1|TPM1
GO:0045444	fat cell differentiation	0.0186407	BBS7|BSCL2|PLAC8|TCF7L2
GO:0071418	cellular response to amine stimulus	0.0217824	ABP1|COL16A1|COL3A1
GO:0030204	chondroitin sulfate metabolic process	0.0217824	AGRN|DCN|HEXB
GO:0022008	neurogenesis	0.0217824	PRDM6|TCF7L1|TCF7L2
GO:0034599	cellular response to oxidative stress	0.0225494	DUOX1|ECT2|PNPT1|TPM1
GO:0012507	ER to Golgi transport vesicle membrane	0.0239549	HLA-DRA|HLA-DRB1|HLA-DRB5|HLA-G
GO:0009116	nucleoside metabolic process	0.0239549	CECR1|DCK|HMGCR|NME7
GO:0016042	lipid catabolic process	0.0249805	ASPG|BSCL2|FGF23|GALC|HEXB|PLCE1
GO:0048011	nerve growth factor receptor signaling pathway	0.0255959	ECT2|FGF23|FGF7|PCSK6|PIK3R2|PRKAR1A|PRKCI
GO:0046983	protein dimerization activity	0.0265445	ABP1|CCDC88A|CECR1|DCK|ECT2|H3F3A|HEXB|HLA-G|HMGCR|IKZF1|IL6ST|JAM2|NPAS3|PBX1|PRDM6|SUDS3|TAF13|TFEC
GO:0051781	positive regulation of cell division	0.0269192	ECT2|FGF7|PTN
GO:0031012	extracellular matrix	0.027342	ABI3BP|AGRN|COL3A1|DCN|FN1|LUM|PCSK6|SERPINE2
GO:0003700	sequence-specific DNA binding transcription factor activity	0.0282564	CITED2|EGR3|FOSB|FOXF2|IKZF1|KLF5|PBX1|PBX2|PCGF6|SHOX|SOX10|ST18|TAF13|TCF7L1|TCF7L2|TFEC|ZFHX3|ZNF90|ZSCAN2
GO:0016324	apical plasma membrane	0.0285157	DUOX1|FN1|GJA1|KCNE4|PRKCI|UPK1B
GO:0006955	immune response	0.0363015	ACTG1|ADAMDEC1|CFHR1|FGF23|FGF7|HLA-A|HLA-DQA1|HLA-DRA|HLA-DRB1|HLA-DRB5|HLA-G|IL7|MX1|NAIP|PIK3R2|PRG2|PRKAR1A|SEMA3C|TNFSF10
GO:0042537	benzene-containing compound metabolic process	0.0363616	CYP4B1|DIO2|DUOX1
GO:0006461	protein complex assembly	0.0364882	CAPG|CHAF1B|ECT2|GJA1|HLA-DRB1|HMGCR|HSCB|MLH1|PNPT1|REPS2|RIC3|SPP2|TBCA
GO:0030669	clathrin-coated endocytic vesicle membrane	0.0376467	HLA-DRA|HLA-DRB1|HLA-DRB5
GO:0045787	positive regulation of cell cycle	0.0380315	CHURC1-FNTB|CITED2|NUSAP1|PBX1
GO:0048519	negative regulation of biological process	0.0381594	ADAMDEC1|BSCL2|CALCRL|CAPG|CHURC1-FNTB|CITED2|COL3A1|EGR3|FGF23|FOSB|FOXF2|GJA1|HEPACAM|HLA-DRB1|HLA-G|HMGCR|IKZF1|IL6ST|IL7|ITM2B|JAM2|LRRFIP1|MLH1|MX1|NAIP|PBX1|PCGF6|PLAC8|PNPT1|PRDM6|PRKAR1A|PRKCI|PRPF19|SERPINE2|SETDB2|SHQ1|SOX10|SPINK9|SUDS3|TCF7L1|TCF7L2|TMF1|TPM1|ZFHX3|ZNF282
GO:0001501	skeletal system development	0.0438681	COL3A1|HEXB|PBX1|SHOX|SPP2
GO:0032588	trans-Golgi network membrane	0.0458365	HLA-DRA|HLA-DRB1|HLA-DRB5
GO:0051656	establishment of organelle localization	0.0472804	BBS7|MLH1|NUSAP1
GO:0043227	membrane-bounded organelle	0.0489581	ABP1|ACTG1|AGPAT1|ARL17A|ATP5C1|ATP9B|BCAP29|BRD2|BRDT|CALCRL|CAPG|CCDC88A|CECR1|CHAF1B|CITED2|COPG2|CYP4B1|DCAF8|DCK|DPPA4|ECT2|EGLN3|EGR3|EXTL3|FGF7|FOSB|FOXF2|FRA10AC1|GALC|GJA1|H3F3A|HECW1|HEXB|HLA-DRA|HMGCR|HN1|HSCB|HSPH1|IKZF1|ITM2B|KLF5|LIPT1|LRRFIP1|LYRM7|MLH1|MT-ATP6|MT-ATP8|MT-CYB|MT-ND1|MT-ND3|MT-ND4|MT-ND6|MX1|NAV3|NPAS3|NUSAP1|PADI4|PBX1|PBX2|PCGF6|PCSK6|PLOD2|PNPT1|PRDM6|PRG2|PRKCI|…
